# Supplementary material for: Phagocytic hemocytes, independent of pericardial cells, modulate cellular immune responses on the dorsal vessel of mosquitoes, including the infection-induced reduction of the heart rate
Source: Cell Tissue Res. 2025 Sep 19;402(2):173–88. doi: 10.1007/s00441-025-04011-y (PMC12594744; doi:10.1007/s00441-025-04011-y)
Supplement: Supplementary file 1 — (XLSX 34.5 KB) [file 441_2025_4011_MOESM1_ESM.xlsx]

## Sheet: Figure 3A
	PBS																								LP																								CLD
24 Hr	6	15	35	22	37	13	0	16	22	18	21	14	30	14	17										42	21	24	74	61	33	0	16	39	4	12	18	25	48											10
48 Hr	16	1	25	17	8	14	7	17	0	51	17	13	28	22	14	0	17	15	9	14	11	13	16	12	14	24	9	13	32	19	19	0	0	31	37	53	125	25	0	0	25	13	10	50	92	43	19	15	1
[truncated: 23 more columns]

## Sheet: Figure 3B
	PBS																				LP																			CLD
Uninfected	33	44	19	26	12	12	3	8	9	16	10	13	1	0	0	10	13	14	8	9	63	43	56	69	20	24	50	36	7	24	23	13	34	25	18	33	17	15	34	4	1	1	5	1	0	0	0	1	2
E. coli	16	60	15	60	31	31	36	62	78	57	53	27	26	77	61	64	71	56			98	84	66	36	50	72	112	64	37	41	52	71	45	23	59	75	75	79	96	1	9	3	0	1	4	11	2	18	5
[truncated: 7 more columns]

## Sheet: Figure 6
	PBS			LP			CLD
Uninfected	1	1	1	0.92	2.06	1.06	0.16	0.32	0.35
E. coli	64.63	98.34	77.45	60.87	95.78	58.81	4.77	8.37	16.24

## Sheet: Figures 8 and 9
		PBS																																													LP
Total Heart Rate (Hz)	Naive	1.93464	2.34192	2.17854	2.05427	2.24866	1.35575	1.8838	1.87099	2.159	1.96963	2.11698	2.38791	2.27733	2.01367	2.19091	1.33923	2.1928	2.17229	2.14227	2.27524	2.27143	1.96091	2.09705	2.21579	2.2424	2.17304	2.01739	1.91745	2.28963	2.02719	2.21932	2.18763	2.32774	2.24909	2.13159	2.2352	2.1733	2.31016	2.39502	2.13926	2.24966	2.43465	2.14947	2.22121		2.66667	2.23746	1.84955
	LB	1.822	2.242	2.042	1.996	1.904	1.694	2.079	2.044	1.753	2.109	2.031	2.137	2.431	2.046	2.258	2.27	2.201	2.125	1.688	2.068	2.102	1.919	2.015	2.034	2.363	2.181	1.597	2.007	1.982	2.204	2.36	2.134														2.00854	2.26401	2.13295
	E. coli	1.98	2.32	1.99	2.06	2.18	1.86	1.63	1.65	1.46	1.48	1.8	1.74	1.45752	1.34362	1.78704	1.87846	2.22282	2.04229	2.06431	2.15579	1.6831	2.05698	2.10587	2.01305	2.33227	1.96796	1.65801	2.01755	2.11734	2.02853	1.57606	1.68756	1.8	2.23	2.08	1.82	2.15	1.98	1.46	2.11	1.75	1.86	2.05	1.85	2.17	2.3203	2.008	1.5818
Anterograde Heart Rate (Hz)	Naive	1.92402	2.24839	2.26123	2.30254	2.67307	1.35964	1.93348	1.98503	2.16804	1.98785	2.12585	2.44078	2.26896	1.93373	2.32532	1.32629	2.19323	2.15955	2.11869	2.2779	2.09196	2.10498	2.13771	2.10246	2.2769	2.32503	1.95674	1.93419	2.27838	1.99952	2.27278	2.07023	2.31658	2.16498	2.13836	2.28518	2.2919	2.32756	2.47306	2.15151	2.35922	2.55802	2.1661	1.503		1.79053	2.26378	1.8971
	LB	1.494	2.049	1.996	1.884	1.861	1.704	2.091	2.099	1.721	2.093	2.067	2.171	2.439	2.163	2.289	2.255	2.167	2.06	1.791	2.088	2.028	1.912	1.971	2.01665	2.29969	2.24789	1.503	2.104	1.945	2.295	2.385	2.141														2.04905	2.28355	2.02957
	E. coli	1.82517	2.27849	2.37704	2.07932	2.16558	1.93877	1.70788	2.0529	1.16	1.37	1.6	1.65	1.14887	1.25454	1.60549	1.8815	2.26174	1.7893	2.08755	2.22697	1.48849	1.79851	2.08598	1.69384	2.4302	2.09108	1.57656	1.94947	2.17768	2.06874	1.45718	1.71836	1.7	2.23	2.18	1.62	2.26	1.87	1.34	2.19	1.85	2.13	1.98	1.87	2.21	2.3478	1.9192	1.4384
Retrograde Heart Rate (Hz)	Naive	1.96288	2.52266	2.06999	1.70089	2.1046	1.35149	1.71994	1.36799	2.14558	1.91632	2.10654	2.32741	2.2873	2.18374	1.85331	1.42012	2.19148	2.19475	2.18995	2.26998	2.33898	1.76321	2.04137	2.45387	2.16756	1.93607	2.11048	1.8795	2.30723	2.05701	2.0907	2.37936	2.3612	2.34437	2.0956	2.08999	1.89373	2.25854	2.20965	2.11286	1.97688	2.16942	2.11544	2.0284		2.07084	2.1926	1.78002
	LB	1.978	2.629	2.099	2.222	1.99	1.675	2.065	1.952	1.812	2.129	1.97	2.042	2.415	1.888	2.208	2.286	2.241	2.226	1.529	2.02	2.207	1.937	2.082	2.12902	2.50784	2.08229	1.828	1.804	2.145	2.043	2.322	2.125														1.90147	2.22245	2.29966
	E. coli	2.22965	2.39112	1.62948	2.01767	2.22161	1.76537	1.47538	1.27963	1.91	1.66	2.04	1.98	1.91946	1.49837	2.029	1.87538	2.1825	2.39771	2.03969	2.07427	2.05569	2.4572	2.13931	2.3588	2.16168	1.61953	1.71476	2.13765	1.96883	1.99504	1.99882	1.58308	1.85	2.24	1.82	2.14	2.03	2.13	1.89	2	1.49	1.37	2.15	1.8	2.1	2.2736	2.2909	1.9678
% Time Anterograde	Naive	72.6679	65.8972	56.7602	58.7349	65.8583	52.2891	76.7375	81.5177	59.7499	74.517	54.037	53.3639	54.3665	68.0232	71.5245	86.1993	75.3698	63.807	66.9129	66.3508	27.3458	57.8468	57.794	67.7508	68.4505	60.9239	60.5505	69.3942	60.9894	51.8708	70.6389	62.024	74.997	53.1141	84.1773	74.3928	70.2142	74.7991	70.3736	68.3111	71.3456	68.2519	67.1726	67.3813		75.9071	63.0267	59.3823
	LB	32.1478	66.7711	55.1523	66.9019	67	66.9	55.5	62.6	64.7	56.4	62.7	73.6429	65.7644	57.4911	62.2722	51.0404	54.1721	61.115	60.8	71.3	58.8	71.9	60.7	84.2057	69.6475	59.409	71.2	67.6	81.7	63.8	59.9	58														72.5526	68.0262	61.7219
	E. coli	62.0776	62.5166	48.7525	65.4241	66.0427	52.6265	66.6202	48.3203	60	61	55	62	59.947	63.467	57.132	50.346	50.882	58.4176	51.4534	53.3843	65.6905	60.7598	62.7134	51.995	63.5296	73.8896	41.065	63.82	71.108	45.4408	78.0522	77.2311	36	69	71	61	52	59	78	60	71	64	62	73	60	62.8898	76.0945	72.9136
% Time Retrograde	Naive	27.3321	33.2289	43.2398	41.2651	34.1417	47.7109	23.2625	18.4823	40.2501	25.483	45.963	46.6361	45.6335	31.9768	28.4755	13.8007	24.6302	36.193	33.0871	33.6492	72.6542	42.1532	42.206	32.2492	31.5495	39.0761	39.4495	30.6058	39.0106	48.1292	29.3611	37.976	25.003	46.8859	15.8227	25.6072	29.7858	25.2009	29.6264	31.6889	28.6544	31.7481	32.8274	32.6187		24.0929	36.9733	40.6177
	LB	67.8522	33.2289	44.8477	33.0981	33	33.1	44.5	37.4	35.3	43.6	37.3	26.3571	34.2356	42.5089	37.7278	48.9596	45.8279	38.885	39.2	28.7	41.2	28.1	39.3	15.7943	30.3525	40.591	28.8	32.4	18.3	36.2	40.1	42														27.4474	31.9738	38.2781
	E. coli	37.9224	37.4834	51.2475	34.5759	33.9573	47.3735	33.3798	51.6797	40	39	45	38	40.053	36.533	42.868	49.654	49.118	41.5824	48.5466	46.6157	34.3095	39.2402	37.2866	48.005	36.4704	26.1104	58.935	36.18	28.892	54.5592	21.9478	22.7689	64	31	29	39	48	41	22	40	29	36	38	27	40	37.1102	23.9055	27.0864
Reversals per minute	Naive	8	8	10	11	12	18	8	9	9	8	7	10	9	10	8	18	10	11	12	9	14	7	9	8	8	11	10	11	9	5	7	7	11	6	10	15	8	8	8	11	8	9	11	10		8	10	9
	LB	13	10	8	11	8	6	7	8	7	8	8	9	8	8	13	7	9	10	8	7	7	7	7	6	10	11	6	6	8	7	8	8														10	10	7
	E. coli	11	10	10	11	12	9	9	14	11	32	13	12	11	32	11	13	12	7	11	9	14	7	9	11	10	12	6	10	7	8	10	12	8	8	10	12	10	13	11	10	10	6	9	10	10	8	9	11
[truncated: 67 more columns]
